# Supplementary material for: Live Attenuated Influenza Virus as a Vector for Multivalent T-Cell Vaccines: Targeting RSV, hMPV, and PIV3
Source: Vaccines (Basel). 2026 May 30;14(6):494. doi: 10.3390/vaccines14060494 (PMC13308427; doi:10.3390/vaccines14060494)
Supplement: Supplementary file 1 [file vaccines-14-00494-s001.zip]

Archive with 1 entries (1 files):
- vaccines-4231104-supplementary.pdf
